# Supplementary material for: High-Throughput Screen for Cell Wall Synthesis Network Module in Mycobacterium tuberculosis Based on Integrated Bioinformatics Strategy
Source: Front Bioeng Biotechnol. 2020 Jun 30;8:607. doi: 10.3389/fbioe.2020.00607 (PMC7338375; doi:10.3389/fbioe.2020.00607)
Supplement: Supplementary file 1 [file Table_1.xlsx]

## Sheet: Sheet1
Supplementary Table S1:operons containing more than three cell wall genes
operon ID	genes
7302	Rv1795	Rv1795		Rv1797	Rv1797		Rv1798	Rv1798
6927	Rv0167	yrbE1A		Rv0168	yrbE1B		Rv0169	mce1A		Rv0172	mce1D		Rv0173	lprK		Rv0174	mce1F		Rv0177	Rv0177
6951	Rv0282	eccA3		Rv0283	eccB3		Rv0284	eccC3		Rv0290	eccD3		Rv0291	mycP3		Rv0292	eccE3
6962	Rv0341	iniB		Rv0342	iniA		Rv0343	iniC
6964	Rv0350	dnaK		Rv0351	grpE		Rv0352	dnaJ1
7029	Rv0638	secE		Rv0639	nusG		Rv0640	rplK		Rv0641	rplA
7047	Rv0700	rpsJ		Rv0702	rplD		Rv0703	rplW
7155	Rv1161	narG		Rv1162	narH		Rv1165	typA
7188	Rv1306	atpF		Rv1307	atpH		Rv1308	atpA		Rv1309	atpG		Rv1310	atpD		Rv1311	atpC
7215	Rv1420	uvrC		Rv1422	Rv1422		Rv1423	whiA
7255	Rv1599	hisD		Rv1600	hisC1		Rv1602	hisH
7279	Rv1691	Rv1691		Rv1694	tlyA		Rv1696	recN		Rv1692	Rv1692
7302	Rv1795	Rv1795		Rv1797	Rv1797		Rv1798	Rv1798
7336	Rv1964	yrbE3A		Rv1965	yrbE3B		Rv1969	mce3D		Rv1971	mce3F
7394	Rv2244	acpP		Rv2245	kasA		Rv2246	kasB		Rv2247	accD6
7558	Rv2930	fadD26		Rv2931	ppsA		Rv2932,	ppsB		Rv2933	ppsC		Rv2934	ppsD		Rv2935	ppsE		Rv2936	drra		Rv2937	drrB		Rv2938	drrC
7590	Rv3083	Rv3083		Rv3084	lipR		Rv3085	sadH		Rv3086	adhD		Rv3087	Rv3087		Rv3088	tgs4		Rv3089	fadD13
7637	Rv3280	accD5		Rv3281	Rv3281		Rv3282	maf		Rv3283	sseA
7758	Rv3780	Rv3780		Rv3781	rfbE		Rv3782	glfT1		Rv3783	rfbD		Rv3779	Rv3779
7760	Rv3789	Rv3789		Rv3790	dprE1		Rv3791	dprE2		Rv3792	aftA		Rv3793	embC		Rv3794	embA		Rv3795	embB
7777	Rv3865	Rv3865		Rv3869	Rv3869		Rv3870	Rv3870
6898	Rv0014c	pknB		Rv0015c	pknA		Rv0016c	pbpA		Rv0017c	rodA		Rv0018c	ppp
6985	Rv0435c	Rv0435c		Rv0436c	pssA		Rv0437c	psd
6987	Rv0444c	Rv0444c		Rv0445c	sigK		Rv0447c	ufaA1		Rv0450c	mmpL4
7027	Rv0629c	recD		Rv0630c	recB		Rv0631c	recC
7030	Rv0642c	mmaA4		Rv0643c	mmaA3		Rv0644c	mmaA2
7347	Rv2028c	Rv2028c		Rv2030c	Rv2030c		Rv2031c	hspX
7362	Rv2095c	Rv2095c		Rv2096c	Rv2096c		Rv2097c	Rv2097c
7375	Rv2152c	murC		Rv2153c	murG		Rv2154c	ftsW		Rv2155c	murD		Rv2157c	murF		Rv2158c	murE		Rv2159c	Rv2159c
7476	Rv2612c	pgsA1		Rv2610c	pimA		Rv2611c	Rv2611c
7549	Rv2888c	amiC		Rv2889c	tsf		Rv2890c	rpsB
7561	Rv2946c	pks1		Rv2948c	fadD22		Rv2949c	Rv2949c		Rv2950c	fadD29
7593	Rv3099c	Rv3099c		Rv3101c	ftsX		Rv3105c	prfB
7598	Rv3132c	devS		Rv3133c	devR		Rv3134c	Rv3134c
7627	Rv3244c	lpqB		Rv3245c	mtrB		Rv3246c	mtrA
7686	Rv3455c	truA		Rv3456c	rplQ		Rv3457c	rpoA
7762	Rv3806c	Rv3806c		Rv3807c	Rv3807c		Rv3808c	glfT		Rv3809c	glf
