# Supplementary material for: High-Throughput Screen for Cell Wall Synthesis Network Module in Mycobacterium tuberculosis Based on Integrated Bioinformatics Strategy
Source: Front Bioeng Biotechnol. 2020 Jun 30;8:607. doi: 10.3389/fbioe.2020.00607 (PMC7338375; doi:10.3389/fbioe.2020.00607)
Supplement: Supplementary file 2 [file Table_2.xlsx]

## Sheet: Sheet1
Supplementary Table S2：Genes related to cell walls and virulence factors
Rv2430c
Rv0470c
Rv2930
Rv2583c
Rv0292
Rv2224c
Rv3088
Rv2953
Rv2942
Rv3487c
Rv3823c
Rv3877
Rv3616c
Rv1184c
Rv3615c
Rv3894c
Rv3614c
Rv2946c
Rv0291
Rv1821
Rv3873
Rv1886c
Rv1969
Rv1651c
Rv0284
Rv3804c
Rv2952
Rv1971
Rv3601c
Rv2936
Rv2428
Rv1411c
Rv3874
Rv2349c
Rv3880c
Rv3865
Rv3875
Rv0283
Rv1183
Rv3826
Rv2955c
Rv3886c
Rv2935
Rv3820c
Rv2383c
Rv0902c
Rv0642c
Rv0475
Rv2937
Rv2928
Rv3416
Rv2379c
Rv1798
Rv1782
Rv0282
Rv2948c
Rv2934
Rv1793
Rv2938
Rv3084
Rv3151
Rv3132c
Rv2115c
Rv3763
Rv0757
Rv2350c
Rv2220
Rv3499c
Rv2351c
Rv0172
Rv3869
Rv1908c
Rv0202c
Rv1783
Rv0899
Rv0206c
Rv2246
Rv2711
Rv3083
Rv3824c
Rv2950c
Rv3821
Rv3448
Rv0101
Rv3883c
Rv0334
Rv0290
Rv2959c
Rv3133c
Rv3087
Rv2933
Rv3822
Rv0173
Rv0594
Rv1795
Rv2932
Rv2031c
Rv2945c
Rv0295c
Rv2949c
Rv0129c
Rv3870
Rv0503c
Rv1797
Rv3871
Rv1161
Rv2939
Rv0969
Rv3825c
Rv0174
Rv0432
Rv2931
Rv0981
Rv0169
Rv2941
