# Supplementary material for: High-Throughput Screen for Cell Wall Synthesis Network Module in Mycobacterium tuberculosis Based on Integrated Bioinformatics Strategy
Source: Front Bioeng Biotechnol. 2020 Jun 30;8:607. doi: 10.3389/fbioe.2020.00607 (PMC7338375; doi:10.3389/fbioe.2020.00607)
Supplement: Supplementary file 3 [file Table_3.xlsx]

## Sheet: Sheet1
Supplementary Table S3： co-regulation of key genes in PATHWAY IN KEGG, BioCyc, and Reactome
Names	total	elements（GeneID）
Glycerolipid metabolism ，Glycerophospholipid metabolism， Metabolic pathways	4	888625
		887848
		886382
		888429
Glycerolipid metabolism， Metabolic pathways， superpathway of mycolyl-arabinogalactan-peptidoglycan complex biosynthesis	3	886885
		885785
		886132
Glycerolipid metabolism ，Metabolic pathways	23	885280
		888841
		888733
		888669
		888653
		888636
		888832
		888632
		886847
		888473
		885781
		886718
		888053
		885556
		886668
		888767
		886719
		885335
		887277
		885481
		888623
		885241
		888677
Glycerophospholipid metabolism ，Metabolic pathways	9	888209
		888375
		885999
		886350
		886385
		888910
		886000
		885126
		885995
Metabolic pathways， superpathway of mycolyl-arabinogalactan-peptidoglycan complex biosynthesis	13	886142
		886069
		886136
		888714
		887568
		886127
		886947
		887332
		888007
		886114
		886568
		885243
		885993
Metabolic pathways， Peptidoglycan biosynthesis	13	887826
		887169
		887252
		888000
		885228
		887189
		888415
		885584
		888098
		887983
		886921
		887607
		888036
co-regulation of key genes in BP
Names	total	elements（GeneID）
cell wall organization， peptidoglycan biosynthetic process， regulation of cell shape	17	887826
		887169
		887065
		886069
		886768
		888160
		887252
		887916
		888000
		888415
		888098
		887983
		886866
		886921
		887167
		886649
		888036
cell wall organization， regulation of cell shape	1	886900
cell wall organization， pathogenesis	1	887548
peptidoglycan biosynthetic process， regulation of cell shape	1	887078
pathogenesis， regulation of cell shape	2	885953
		887072
cell wall layer assembly ，pathogenesis	2	885108
		887956
co-regulation of key genes in CC
Names	total	elements（GeneID）
cell surface， cell wall ，cytosol ，extracellular region， plasma membrane	2	885946
		885724
cell wall， cytosol， extracellular region ，plasma membrane	27
		888659
		886068
		888192
		886545
		885713
		886932
		888408
		887087
		886474
		887016
		885638
		888746
		888860
		886354
		888383
		888576
		886184
		886176
		886744
		887579
		888493
		885651
		885607
		887583
		886632
		888947
cell surface ，cell wall， cytosol， plasma membrane	2	885444
		886272
cell surface， cell wall， extracellular region ，plasma membrane	2	887956
		886062
cell wall ，cytosol ，plasma membrane	122	887999
		888070
		886445
		887584
		886022
		887620
		888404
		888187
		886906
		888888
		888777
		888842
		885716
		887666
		886175
		888164
		888588
		887530
		886741
		885311
		888043
		888039
		888567
		886288
		888078
		887265
		888942
		887010
		886951
		885426
		888174
		887402
		885978
		885636
		887997
		885608
		885449
		887002
		887355
		888331
		887318
		886613
		888213
		888864
		885104
		885188
		887472
		885668
		888717
		888262
		886771
		888852
		887726
		887536
		887670
		885825
		887115
		888246
		888899
		885594
		888731
		886507
		886442
		886665
		887040
		885108
		885892
		885349
		887269
		886145
		888272
		885874
		888245
		888539
		887995
		887704
		885580
		885886
		886915
		888004
		887841
		887354
		887629
		887736
		888467
		887179
		887119
		886083
		888309
		888666
		885799
		888392
		886751
		887014
		885717
		887393
		887464
		886549
		887582
		888615
		887084
		885339
		887325
		885828
		888549
		886412
		888608
		887757
		885685
		887226
		887442
		888711
		887437
		885428
		886750
		888443
		886418
		886148
		885433
		886682
		885911
		887237
cell wall， extracellular region ，plasma membrane	50	888491
		885326
		886194
		888372
		886615
		886090
		886323
		888673
		885785
		886132
		888008
		886168
		886166
		888012
		887113
		887246
		887108
		887017
		888157
		888966
		886996
		886413
		885573
		888943
		887733
		886823
		886589
		885176
		887501
		885735
		888815
		886358
		885646
		886201
		886515
		886798
		885366
		888956
		888234
		885347
		887254
		887111
		888267
		885777
		886946
		886645
		887155
		886820
		888166
		886209
cell surface， cell wall， plasma membrane	3	888481
		886097
		887877
cell wall， cytosol， extracellular region	2	885357
		885286
cytosol ，extracellular region ，plasma membrane	3	887857
		886123
		885953
cell wall， plasma membrane	250	886773
		888841
		885528
		885338
		887154
		888755
		888912
		886934
		886298
		886675
		886967
		887081
		885219
		886495
		887110
		888803
		885041
		887772
		886230
		886127
		888237
		886790
		888184
		886268
		887498
		887912
		886845
		886894
		886289
		886115
		888240
		888042
		886677
		888709
		888081
		887310
		887538
		886936
		886380
		887945
		887370
		886537
		888061
		887259
		887414
		886568
		885762
		888460
		887250
		888402
		887132
		888831
		886352
		887058
		887523
		887020
		885502
		888669
		887091
		888653
		888863
		886053
		885479
		886995
		887276
		885919
		887344
		887378
		887140
		888242
		888053
		888205
		888076
		886562
		886205
		887187
		886447
		888177
		886898
		886030
		885808
		887072
		887268
		888910
		886440
		886700
		888725
		887470
		888210
		886130
		885294
		888535
		886382
		885223
		885442
		885898
		888168
		888829
		886346
		886035
		887275
		886792
		886897
		885932
		886363
		885379
		887239
		888752
		888599
		888877
		886954
		888357
		886334
		888049
		886392
		885754
		888546
		888056
		886400
		886449
		886916
		887712
		885551
		886962
		887496
		886278
		886847
		886116
		886674
		886345
		888278
		886610
		887401
		887539
		887248
		887357
		886785
		885838
		888590
		886296
		886088
		887417
		886202
		885441
		887026
		888855
		887117
		886710
		888304
		888282
		885743
		886131
		885064
		886599
		886641
		886611
		885435
		886637
		886458
		886952
		885876
		887236
		888571
		886909
		885118
		886667
		885254
		885425
		888433
		886666
		886685
		887297
		886510
		885058
		888420
		887027
		886108
		886596
		886207
		887692
		887456
		887796
		885733
		888960
		887005
		886142
		887489
		887025
		885074
		886301
		886945
		888867
		886601
		888264
		887606
		887205
		886063
		885086
		886197
		886922
		886417
		887640
		886523
		886204
		888850
		885038
		887558
		885804
		888436
		885962
		887647
		886929
		888494
		887240
		886038
		886672
		888265
		887463
		887229
		887676
		887477
		885473
		888509
		886520
		888281
		885283
		886997
		887105
		885481
		887055
		888419
		887971
		888454
		887624
		885129
		886126
		886939
		886281
		887479
		887043
		887817
		885052
		887888
		887540
		885993
		885774
		886538
		886860
		885277
		885203
cell wall ，cytosol	29	888542
		888695
		888121
		887412
		887067
		888871
		888649
		888119
		885227
		885596
		887312
		885119
		888447
		885365
		887710
		885545
		885793
		887093
		885434
		887069
		886283
		885472
		887435
		886276
		885843
		887478
		887678
		886720
		886543
cell wall ，extracellular region	33	885925
		885707
		888523
		887988
		886924
		885813
		887092
		887431
		886574
		886752
		886804
		885949
		886885
		887039
		887569
		886807
		885417
		886541
		886082
		887134
		886057
		886478
		885130
		888817
		885430
		885887
		885515
		885334
		888093
		885396
		887251
		885770
		886135
cytosol ，plasma membrane	19	888251
		887568
		888345
		886351
		888719
		885310
		886112
		887097
		887252
		888698
		887686
		888964
		886508
		885146
		886136
		887264
		885452
		887078
		888353
extracellular region ，plasma membrane	11	885172
		887949
		886984
		885999
		885539
		885377
		885448
		886247
		888713
		886048
		886406
cell surface ，plasma membrane	1	886217
cell surface， extracellular region	1	885945
co-regulation of key genes in MF
Names	total	elements（GeneID）
ATP binding ，long-chain fatty acid-CoA ligase activity	5	887456
		886154
		888275
		888666
		888251
other than amino-acyl groups ， transferase activity transferring acyl groups	6	886140
		886885
		887327
		885785
		886132
		886156
